# Supplementary material for: Classification of Calcium-Dependent Protein Kinases and Their Transcriptional Response to Abiotic Stresses in Halophyte Nitraria sibirica
Source: Plants (Basel). 2025 Oct 7;14(19):3091. doi: 10.3390/plants14193091 (PMC12526309; doi:10.3390/plants14193091)
Supplement: Supplementary file 1 [file plants-14-03091-s001.zip]

Archive with 3 entries (3 files):
- Supplementary data.pdf
- Supplementary Figure S1.tif
- Supplementary Figure S2.tif
